# Supplementary material for: Artificial Intelligence and Machine Learning Applications to Pharmacokinetic Modeling and Dose Prediction of Antibiotics: A Scoping Review
Source: Antibiotics (Basel). 2024 Dec 10;13(12):1203. doi: 10.3390/antibiotics13121203 (PMC11672403; doi:10.3390/antibiotics13121203)
Supplement: Supplementary file 1 [file antibiotics-13-01203-s001.zip]

Archive with 1 entries (1 files):
- antibiotics-3335544-supplementary.pdf
